# Supplementary material for: Djck1α Is Required for Proper Regeneration and Maintenance of the Medial Tissues in Planarians
Source: Cells. 2023 Feb 1;12(3):473. doi: 10.3390/cells12030473 (PMC9913719; doi:10.3390/cells12030473)
Supplement: Supplementary file 1 [file cells-12-00473-s001.zip]

Archive with 1 entries (1 files):
- cells-1996178-supplementary.pdf
